# Supplementary material for: The Influence of Chirality on the β-Amino-Acid Naphthalenediimides/G-Quadruplex DNA Interaction
Source: Molecules. 2023 Oct 27;28(21):7291. doi: 10.3390/molecules28217291 (PMC10647805; doi:10.3390/molecules28217291)
Supplement: Supplementary file 1 [file molecules-28-07291-s001.zip]

Archive with 1 entries (1 files):
- molecules-2622217-supplementary.pdf
